# Supplementary material for: The Overexpression of Oryza sativa L. CYP85A1 Promotes Growth and Biomass Production in Transgenic Trees
Source: Int J Mol Sci. 2023 Mar 30;24(7):6480. doi: 10.3390/ijms24076480 (PMC10095185; doi:10.3390/ijms24076480)
Supplement: Supplementary file 1 [file ijms-24-06480-s001.zip]

Archive with 7 entries (7 files):
- Fig. S1.jpg
- Fig. S2.jpg
- Fig. S3.jpg
- Fig. S4.jpg
- Fig. S5.tif
- supplementary.pdf
- Table S1.pdf
